# Supplementary material for: SIRT1 Activator E1231 Alleviates Nonalcoholic Fatty Liver Disease by Regulating Lipid Metabolism
Source: Curr Issues Mol Biol. 2023 Jun 8;45(6):5052–70. doi: 10.3390/cimb45060321 (PMC10297637; doi:10.3390/cimb45060321)
Supplement: Supplementary file 1 [file cimb-45-00321-s001.zip]

Archive with 1 entries (1 files):
- cimb-2375051-supplementary.pdf
